# Supplementary material for: Toxoplasma gondii infection enhances the kairomonal valence of rat urine
Source: F1000Res. 2014 Apr 17;3:92. [Version 1] doi: 10.12688/f1000research.3890.1 (PMC4097347; doi:10.12688/f1000research.3890.1)
Supplement: Proportion of time spent by mice near urine from rats infected with Toxoplasma gondii vs urine from uninfected rats — Fresh: The data set provides information on the raw times (seconds) spent by individual mice in the bisect arm with fresh uninfected rat urine (control) vs. time spent in bisect with fresh urine from rats infected with Toxoplasma gondii (total trial time: 20 minutes). The preference score of Mouse 7 was identified as an outlier and was excluded from analyses. Aged: The data set provides information on the raw times (seconds) spent by individual mice in the bisect arm with aged (3 days) uninfected rat urine (control) vs. time spent in bisect with aged urine from rats infected with Toxoplasma gondii (total trial time: 20 minutes) [file f1000research-3-4166-s0000.tgz]

Archive with 2 entries (2 files):
- Fresh_urine_data.csv
- Aged_urine_data.csv
