# Supplementary material for: Toxoplasma gondii infection enhances the kairomonal valence of rat urine
Source: F1000Res. 2014 Apr 17;3:92. [Version 1] doi: 10.12688/f1000research.3890.1 (PMC4097347; doi:10.12688/f1000research.3890.1)
Supplement: Proportion of time spent by mice near urine from rats infected with Toxoplasma gondii vs urine from uninfected rats — Fresh: The data set provides information on the raw times (seconds) spent by individual mice in the bisect arm with fresh uninfected rat urine (control) vs. time spent in bisect with fresh urine from rats infected with Toxoplasma gondii (total trial time: 20 minutes). The preference score of Mouse 7 was identified as an outlier and was excluded from analyses. Aged: The data set provides information on the raw times (seconds) spent by individual mice in the bisect arm with aged (3 days) uninfected rat urine (control) vs. time spent in bisect with aged urine from rats infected with Toxoplasma gondii (total trial time: 20 minutes) [file f1000research-3-4166-s0000.tgz › Fresh_urine_data.csv]

Animal	Control	Infected	Preference score
M1	671.3	524.7	1.279397751
M2	640.7	559.3	1.145539067
M3	508	678.1	0.749152042
M4	900.2	299.8	3.002668446
M5	696.3	503.7	1.382370459
M6	661.6	534.4	1.238023952
M7	1004	177.4	5.659526494
M8	779.8	407	1.915970516
M9	705.9	494.1	1.428658166
M10	768.8	431.2	1.782931354
M11	401.3	757.5	0.529768977
M12	344	751.5	0.457751164
Average	673.4916667	509.8916667	1.714313199
SEM	54.62337642	49.46652137	0.409312637
