# Supplementary material for: Toxoplasma gondii infection enhances the kairomonal valence of rat urine
Source: F1000Res. 2014 Apr 17;3:92. [Version 1] doi: 10.12688/f1000research.3890.1 (PMC4097347; doi:10.12688/f1000research.3890.1)
Supplement: Proportion of time spent by mice near urine from rats infected with Toxoplasma gondii vs urine from uninfected rats — Fresh: The data set provides information on the raw times (seconds) spent by individual mice in the bisect arm with fresh uninfected rat urine (control) vs. time spent in bisect with fresh urine from rats infected with Toxoplasma gondii (total trial time: 20 minutes). The preference score of Mouse 7 was identified as an outlier and was excluded from analyses. Aged: The data set provides information on the raw times (seconds) spent by individual mice in the bisect arm with aged (3 days) uninfected rat urine (control) vs. time spent in bisect with aged urine from rats infected with Toxoplasma gondii (total trial time: 20 minutes) [file f1000research-3-4166-s0000.tgz › Aged_urine_data.csv]

Animal	Control	Infected	Preference score
M1	521.1	678.9	0.767565179
M2	726.5	469.7	1.546731957
M3	871.6	303.9	2.8680487
M4	615.9	572	1.076748252
M5	836.2	359.4	2.326655537
M6	438.1	717.5	0.610592334
M7	891.5	280	3.183928571
M8	946.4	240.5	3.935135135
M9	498.2	678.3	0.734483267
M10	667.9	528.6	1.263526296
M11	630.6	552.5	1.141357466
M12	940.3	242.7	3.874330449
Average	715.3583333	468.6666667	1.944091929
SEM	51.87672225	51.43136252	0.357502293
